# Supplementary material for: A novel and effective method for solving the router nodes placement in wireless mesh networks using reinforcement learning
Source: PLoS One. 2024 Apr 10;19(4):e0301073. doi: 10.1371/journal.pone.0301073 (PMC11006202; doi:10.1371/journal.pone.0301073)
Supplement: S1 Dataset — (ZIP) [file pone.0301073.s001.zip]

Archive with 10 entries (9 files):
- dataset/
- dataset/desktop.ini
- dataset/fig04.txt
- dataset/fig05.txt
- dataset/fig06.txt
- dataset/fig07.txt
- dataset/fig08.txt
- dataset/fig09.txt
- dataset/fig10.txt
- dataset/fig11.txt
