# Supplementary material for: A novel and effective method for solving the router nodes placement in wireless mesh networks using reinforcement learning
Source: PLoS One. 2024 Apr 10;19(4):e0301073. doi: 10.1371/journal.pone.0301073 (PMC11006202; doi:10.1371/journal.pone.0301073)
Supplement: S1 Dataset — (ZIP) [file pone.0301073.s001.zip › dataset/fig04.txt]

Number of routers	WOA-based NRP	PSO-based NRP	GA-based NRP	MVO-based NRP	RL-based NRP
20			64.2235294	67.4901941	68.7451000	72.2666667	70.0000000
25			73.1542857	77.2190286	79.8857143	82.6666667	80.0000000
30			80.5111111	80.7592778	85.6851667	89.1333333	91.1111111
35			85.6432432	87.4234054	90.6666486	93.4222000	95.6756757
40			89.7684211	94.1227895	94.7368421	96.7555333	98.9473684
45			92.6051282	90.2222051	96.2734872	98.3555333	97.9487179
