# Supplementary material for: A novel and effective method for solving the router nodes placement in wireless mesh networks using reinforcement learning
Source: PLoS One. 2024 Apr 10;19(4):e0301073. doi: 10.1371/journal.pone.0301073 (PMC11006202; doi:10.1371/journal.pone.0301073)
Supplement: S1 Dataset — (ZIP) [file pone.0301073.s001.zip › dataset/fig05.txt]

Number of routers	WOA-based NRP	PSO-based NRP	GA-based NRP	MVO-based NRP	RL-based NRP
20			58.9008919	59.3153243	64.7387297	70.1714286	75.1351351
25			67.9377867	72.1333333	72.0888800	81.6952286	90.6666667
30			76.6666579	82.9122895	83.0526316	89.8095143	95.7894737
35			81.6623377	86.8917662	88.5887532	94.4380857	98.7012987
40			87.0427436	91.3675128	93.3333333	97.4380857	99.4871795
45			91.1223544	90.3797468	96.2784810	98.5333429	97.4683544
