# Supplementary material for: A novel and effective method for solving the router nodes placement in wireless mesh networks using reinforcement learning
Source: PLoS One. 2024 Apr 10;19(4):e0301073. doi: 10.1371/journal.pone.0301073 (PMC11006202; doi:10.1371/journal.pone.0301073)
Supplement: S1 Dataset — (ZIP) [file pone.0301073.s001.zip › dataset/fig06.txt]

Number of clients	WOA-based NRP	PSO-based NRP	GA-based NRP	MVO-based NRP	RL-based NRP
100			84.0769231	81.9230769	91.4615385	90.8333300	94.6153846
150			79.4815000	80.7592778	85.1296111	88.3333333	91.1111111
200			78.2318696	82.8695652	85.9130435	89.3166500	90.4347826
250			75.3452500	82.5357143	82.7261786	88.2666800	93.2142857
300			76.7171818	77.0000000	86.7373636	89.5222333	94.5454545
350			74.5877105	85.6315789	82.5438684	89.9714286	95.7894737
400			74.7829535	83.6279070	82.3178372	90.0166750	91.3953488
