# Supplementary material for: A novel and effective method for solving the router nodes placement in wireless mesh networks using reinforcement learning
Source: PLoS One. 2024 Apr 10;19(4):e0301073. doi: 10.1371/journal.pone.0301073 (PMC11006202; doi:10.1371/journal.pone.0301073)
Supplement: S1 Dataset — (ZIP) [file pone.0301073.s001.zip › dataset/fig07.txt]

Number of clients	WOA-based NRP	PSO-based NRP	GA-based NRP	MVO-based NRP	RL-based NRP
100			95.1954000	94.1839103	97.2873586	98.7333300	99.3103448
150			92.2393333	91.3846154	95.2478462	97.6666667	97.9487179
200			91.7823265	92.6666531	96.1360408	98.2000000	99.1836735
250			90.2711864	92.0677966	95.2429492	98.4133200	97.9661017
300			90.7246377	91.1304348	96.7439710	98.1889000	99.4202899
350			90.3460000	91.2995696	95.4177215	97.2476286	97.4683544
400			89.4456854	87.8576854	94.1273483	97.8916750	98.4543455
