# Supplementary material for: A novel and effective method for solving the router nodes placement in wireless mesh networks using reinforcement learning
Source: PLoS One. 2024 Apr 10;19(4):e0301073. doi: 10.1371/journal.pone.0301073 (PMC11006202; doi:10.1371/journal.pone.0301073)
Supplement: S1 Dataset — (ZIP) [file pone.0301073.s001.zip › dataset/fig08.txt]

Coverage radius	WOA-based NRP	PSO-based NRP	GA-based NRP	MVO-based NRP	RL-based NRP
150		57.7500000	61.7222222	59.3888889	63.4444467	71.6666667
200		85.6851667	80.0370556	85.8703889	88.3111333	91.1111111
250		94.1666667	92.9722222	96.4166667	97.6888667	99.4444444
300		98.6388889	93.3333333	99.7962778	99.9333333	100.0000000
