# Supplementary material for: A novel and effective method for solving the router nodes placement in wireless mesh networks using reinforcement learning
Source: PLoS One. 2024 Apr 10;19(4):e0301073. doi: 10.1371/journal.pone.0301073 (PMC11006202; doi:10.1371/journal.pone.0301073)
Supplement: S1 Dataset — (ZIP) [file pone.0301073.s001.zip › dataset/fig09.txt]

Coverage radius	WOA-based NRP	PSO-based NRP	GA-based NRP	MVO-based NRP	RL-based NRP
150		66.0253165	74.5063291	71.2658228	83.9047714	87.5949367
200		91.1223544	89.2995696	94.9113924	96.6476286	97.4683544
250		98.8734177	90.0000000	99.9240506	99.9523714	100.0000000
300		99.9240506	91.7384051	100.0000000	100.0000000	100.0000000
