# Supplementary material for: A novel and effective method for solving the router nodes placement in wireless mesh networks using reinforcement learning
Source: PLoS One. 2024 Apr 10;19(4):e0301073. doi: 10.1371/journal.pone.0301073 (PMC11006202; doi:10.1371/journal.pone.0301073)
Supplement: S1 Dataset — (ZIP) [file pone.0301073.s001.zip › dataset/fig10.txt]

Network area	WOA-based NRP	PSO-based NRP	GA-based NRP	MVO-based NRP	RL-based NRP
2000 x 2000	82.7586207	82.0689655	89.6551724	96.0000000	97.9310345
2500 x 2500	79.3103448	80.0000000	81.0344828	74.9080500	85.5172414
3000 x 3000	51.3793103	52.0689655	55.1724138	54.0229900	56.2068966
