# Supplementary material for: A novel and effective method for solving the router nodes placement in wireless mesh networks using reinforcement learning
Source: PLoS One. 2024 Apr 10;19(4):e0301073. doi: 10.1371/journal.pone.0301073 (PMC11006202; doi:10.1371/journal.pone.0301073)
Supplement: S1 Dataset — (ZIP) [file pone.0301073.s001.zip › dataset/fig11.txt]

Network area	WOA-based NRP	PSO-based NRP	GA-based NRP	MVO-based NRP	RL-based NRP
2000 x 2000	90.2711864	92.0677966	95.2429492	97.6723200	98.3050847
2500 x 2500	76.2711864	76.9491525	77.2881356	81.5141200	82.0338983
3000 x 3000	57.2881356	59.3220339	58.6440678	60.8474600	63.7288136
